# Supplementary material for: Quantitative insights into effects of intrapartum antibiotics and birth mode on infant gut microbiota in relation to well-being during the first year of life
Source: Gut Microbes. 2022 Sep 29;14(1):2095775. doi: 10.1080/19490976.2022.2095775 (PMC9542534; doi:10.1080/19490976.2022.2095775)
Supplement: Supplemental Material [file KGMI_A_2095775_SM1219.zip]

Archive with 13 entries (13 files):
- Supplemental_materials_Gut_Microbiomes_revised.docx
- Supplementary_figure1.tiff
- Supplementary_figure10.tiff
- Supplementary_figure11.tiff
- Supplementary_figure12.tiff
- supplementary_figure2.tiff
- supplementary_figure3.tiff
- supplementary_figure4.tiff
- supplementary_figure5.tiff
- supplementary_figure6.tiff
- supplementary_figure7.tiff
- supplementary_figure8.tiff
- supplementary_figure9.tiff
